# Supplementary material for: Auxin Homeostasis and Distribution of the Auxin Efflux Carrier PIN2 Require Vacuolar NHX-Type Cation/H+ Antiporter Activity
Source: Plants (Basel). 2020 Oct 3;9(10):1311. doi: 10.3390/plants9101311 (PMC7601841; doi:10.3390/plants9101311)
Supplement: Supplementary file 1 [file plants-09-01311-s001.zip]

Archive with 1 entries (1 files):
- Supplemental materal.pptx
